# Supplementary material for: Improved Conductivity in Gellan Gum and Montmorillonite Nanocomposites Electrolytes
Source: Molecules. 2022 Dec 9;27(24):8721. doi: 10.3390/molecules27248721 (PMC9785073; doi:10.3390/molecules27248721)
Supplement: Supplementary file 1 [file molecules-27-08721-s001.zip]

Archive with 1 entries (1 files):
- molecules-2022632-supplementary.pdf
